# Supplementary material for: Association Between Genetic Variants in TNF, IL6, and IL1B Genes and Severity of COVID-19: A Cross-Sectional Study of Patients from Southern Brazil
Source: Diagnostics (Basel). 2025 May 31;15(11):1403. doi: 10.3390/diagnostics15111403 (PMC12154427; doi:10.3390/diagnostics15111403)
Supplement: Supplementary file 1 [file diagnostics-15-01403-s001.zip]

Archive with 3 entries (3 files):
- Supplementary table 1 - Genotypic frequencies and analysis of dominant and recessive models for variants in the IL1B, IL6 and TNF Gene [n = (_)]. (Hospitalization).xlsx
- Supplementary table 2 - Genotypic frequencies and analysis of dominant and recessive models for variants in the IL1B, IL6 and TNF Gene [n = (_)]. (Intensive Care Unit (ICU)).xlsx
- Supplementary table 3 - Genotypic frequencies and analysis of dominant and recessive models for variants in the IL1B, IL6 and TNF Gene [n = (_)]. (In relation to the death).xlsx
