# Supplementary material for: Association Between Genetic Variants in TNF, IL6, and IL1B Genes and Severity of COVID-19: A Cross-Sectional Study of Patients from Southern Brazil
Source: Diagnostics (Basel). 2025 May 31;15(11):1403. doi: 10.3390/diagnostics15111403 (PMC12154427; doi:10.3390/diagnostics15111403)
Supplement: Supplementary file 1 [file diagnostics-15-01403-s001.zip › Supplementary table 1 - Genotypic frequencies and analysis of dominant and recessive models for variants in the IL1B, IL6 and TNF Gene [n = (_)]. (Hospitalization).xlsx]

## Sheet: Planilha1
Association Between Genetic Variants in TNF, IL6, and IL1B Genes and Severity of COVID-19: A Cross-Sectional Study of Patients from Southern Brazil Mariléa Furtado Feira1,2,3, Renan Cesar Sbruzzi1,2,3, Miriãn F Maciel-Fiuza1,2,3, Vitória Carolina Griebeler2,3, Tatiana Schaffer Gregianini4, Letícia Garay Martins5, Nathan Araujo Cadore1,2,3, Jose Artur Bogo Chies 1,3, Thayne Woycinck Kowalski1,2,6 …
Supplementary table 1: Genotypic frequencies and analysis of dominant and recessive models for variants in the IL1B, IL6 and TNF Gene [n = (%)]. (Hospitalization)
Genotypes	Non-Hospitalized	Hospitalized	p		Genotypes	Non-Hospitalized	Hospitalized	p		Genotypes	Non-Hospitalized	Hospitalized	p
IL1B-31C>T (rs1143627)					IL6-174G>C (rs1800795)					TNF-1031T>C (rs1799964)
TT	75 (31.9)	89 (38.9)			CC	22 (9.4)	16 (7.0)			CC	18 (7.9)	13 (5.8)
TC	116 (49.4)	91 (39.7)			CG	77 (32.9)	83 (36.1)			CT	83 (36.4)	64 (28.4)
CC	44 (18.7)	49 (21.4)	0.11*		GG	135 (57.7)	131 (57.0)	0.56*		TT	127 (55.7)	148 (65.8)	0.09*
TT : TC+CC	75 (31.9) : 160 (68.1)	89 (38.9) : 140 (61.1)	0.12‡		CC: CG+GG	22 (9.4): 212 (90.6)	16 (7.0): 214 (93.0)	0.40‡		CC: CT+TT	18 (7.9): 210 (92.1)	13 (5.8): 212 (94.2)	0.46‡
TT+TC : CC	191 (81.3) : 44 (18.7)	180 (78.6) : 49 (21.4)	0.49‡		CC+CG: GG	99 (42.3): 135 (57.7)	99 (43): 131 (57.0)	0.92‡		CC+CT : TT	101 (44.3): 127 (55.7)	77 (34.2): 148 (65.8)	0.03‡
IL1B-511A>G (rs16944)					IL6+615A>G (rs2069832)					TNF-863C>A (rs1800630)
AA	39 (16.6)	46 (20.1)			AA	20 (8.6)	15 (6.6)			AA	24 (10.6)	16 (7.1)
AG	120 (51.1)	90 (39.3)			AG	73 (31.5)	82 (36.1)			AC	59 (26.1)	49 (21.7)
GG	76 (32.3)	93 (40.6)	0.04*		GG	139 (59.9)	130 (57.3)	0.49*		CC	143 (63.3)	161 (71.2)	0.17*
AA : AG+GG	39 (16.6) : 196 (83.4)	46 (20.1) : 183 (79.9)	0.34‡		AA : AG+GG	20 (8.6) : 212 (91.4)	15 (6.6) : 212 (93.4)	0.48‡		AA: AC+CC	24 (10.6): 202 (89.4)	16 (7.1): 210 (92.9)	0.25‡
AA+AG : GG	159 (67.7) : 76 (32.3)	136 (59.4) : 93 (40.6)	0.07‡		AA+AG : GG	93 (40.1) : 139 (59.9)	97 (42.7) : 130 (57.3)	0.57‡		AA+AC: CC	83 (36.7): 143 (63.3)	65 (28.8): 161 (71.2)	0.09‡
IL1B-1473G>C (rs1143623)					IL6+3437C>G (rs2069840)					TNF-857C>T (rs1799724)
GG	23 (9.9)	26 (11.4)			CC	100 (42.9)	106 (46.5)			TT	9 (3.9)	2 (0.9)
GC	98 (42.1)	84 (36.7)			GC	104 (44.6)	98 (43.0)			TC	56 (24.2)	41 (18.1)
CC	112 (48.1)	119 (52.0)	0.49*		GG	29 (12.4)	24 (10.5)	0.68*		CC	166 (71.9)	183 (81.0)	0.02*
GG : GC+CC	23 (9.9) : 210 (90.1)	26 (11.4) : 203 (88.6)	0.65‡		CC: CG+GG	100 (42.9): 133 (57.1)	106 (46.5): 122 (53.5)	0.45‡		TT: CT+CC	9 (3.9): 222 (96.1)	2 (0.9): 224 (99.1)	0.06‡
GG+GC : CC	121 (51.9) : 112 (48.1)	110 (48.0) : 119 (52.0)	0.46‡		CC+CG : GG	204 (87.6): 29 (12.4)	204 (89.5): 24 (10.5)	0.56‡		TT+CT : CC	65 (28.1): 166 (71.9)	43 (19.0): 183 (81.0)	0.03‡
IL1B-3737G>A (rs4848306)					IL6+3331G>C (rs2069845)					TNF-308G>A (rs1800629)
GG	85 (36.5)	85 (37.1)			GG	31 (13.3)	26 (11.5)			AA	1 (0.4)	2 (0.9)
GA	105 (45.1)	90 (39.3)			GC	86 (36.9)	108 (47.6)			AG	42 (18.1)	41 (18.0)
AA	43 (18.5)	54 (23.6)	0.31*		CC	116 (49.8)	93 (41.0)	0.07*		GG	189 (81.5)	185 (81.1)	0.96*
GG: GA+AA	85 (36.5): 148 (63.5)	85 (37.1): 144 (62.9)	0.92‡		GG : GC+CC	31 (13.3) : 202 (86.7)	26 (11.5) : 201 (88.5)	0.57‡		AA: AG+GG	1 (0.4): 231 (99.6)	2 (0.9): 226 (99.1)	0.62‡
GG+GA: AA	190 (81.5): 43 (18.5)	175 (76.4): 54 (23.6)	0.21‡		GG+GC : CC	117 (50.2) : 116 (49.8)	134 (59.0) : 93 (41.0)	0.06‡		AA+AG: GG	43 (18.5): 189 (81.5)	43 (18.9): 185 (81.1)	0.99‡
										TNF-238G>A (rs361525)
										AA	0 (0.0)	1 (0.4)
										AG	23 (10.0)	19 (8.4)
										GG	207 (90.0)	205 (91.1)	0.57*
										AA: AG+GG	0 (0.0) : 230 (100.0)	1 (0.4) : 224 (99.6)	0.49‡
										AA+AG : GG	23 (10.0) : 207 (90.0)	20 (8.9) : 205 (91.1)	0.75‡
*Pearson Chi-Square ‡Fisher's Exact Test
