# Supplementary material for: Association Between Genetic Variants in TNF, IL6, and IL1B Genes and Severity of COVID-19: A Cross-Sectional Study of Patients from Southern Brazil
Source: Diagnostics (Basel). 2025 May 31;15(11):1403. doi: 10.3390/diagnostics15111403 (PMC12154427; doi:10.3390/diagnostics15111403)
Supplement: Supplementary file 1 [file diagnostics-15-01403-s001.zip › Supplementary table 2 - Genotypic frequencies and analysis of dominant and recessive models for variants in the IL1B, IL6 and TNF Gene [n = (_)]. (Intensive Care Unit (ICU)).xlsx]

## Sheet: Planilha1
Association Between Genetic Variants in TNF, IL6, and IL1B Genes and Severity of COVID-19: A Cross-Sectional Study of Patients from Southern Brazil Mariléa Furtado Feira1,2,3, Renan Cesar Sbruzzi1,2,3, Miriãn F Maciel-Fiuza1,2,3, Vitória Carolina Griebeler2,3, Tatiana Schaffer Gregianini4, Letícia Garay Martins5, Nathan Araujo Cadore1,2,3, Jose Artur Bogo Chies 1,3, Thayne Woycinck Kowalski1,2,6 …
Supplementary table 2: Genotypic frequencies and analysis of dominant and recessive models for variants in the IL1B, IL6 and TNF Gene [n = (%)]. (Intensive Care Unit (ICU))
Genotypes	Non-UCI n = (%)	UCI n = (%)	p		Genotypes	Non-UCI n = (%)	UCI n = (%)	p		Genotypes	Non-UCI n = (%)	UCI n = (%)	p
IL1B-31 (rs1143627 C>T)					IL6-174 (rs1800795 G>C)					TNF-1031 (rs1799964 T>C)
TT	114 (33.4)	44 (41.1)			CC	31 (9.1)	6 (5.6)			CC	25 (7.5)	5 (4.8)
TC	164 (48.1)	37 (34.6)			CG	111 (32.6)	45 (41.7)			CT	112 (33.7)	33 (31.4)
CC	63 (18.5)	26 (24.3)	0.05*		GG	198 (58.2)	57 (52.8)	0.16*		TT	195 (58.7)	67 (63.8)	0.51*
TT : TC+CC	114 (33.4) : 227 (66.6)	44 (41.1) : 63 (58.9)	0.16**		CC : CG+GG	31 (9.1) : 309 (90.9)	6 (5.6) : 102 (94.4)	0.32**		CC : CT+TT	25 (7.5) : 307 (92.5)	5 (4.8) : 100 (95.2)	0.38**
TT+TC : CC	278 (81.5) : 63 (18.5)	81 (75.7) : 26 (24.3)	0.21**		CC+CG : GG	142 (41.8) : 198 (58.2)	51 (47.2) : 57 (52.8)	0.37**		CC+CT : TT	137 (41.3) : 195 (58.7)	38 (36.2) : 67 (63.8)	0.36**
IL1B-511 (rs16944 A>G)					IL6+615 (rs2069832 A>G)					TNF-863 (rs1800630 C>A)
AA	56 (16.4)	25 (23.4)			AA	29 (8.6)	5 (4.7)			AA	31 (89.4)	8 (7.5)
AG	167 (49.0)	37 (34.6)			AG	107 (31.8)	44 (41.5)			AC	80 (24.3)	26 (24.3)
GG	118 (34.6)	45 (42.1)	0.03*		GG	201 (59.6)	57 (53.8)	0.12*		CC	218 (66.3)	73 (68.2)	0.82*
AA : AG+GG	56 (16.4) : 285 (83.6)	25 (23.4) : 82 (76.6)	0.11**		AA : AG+GG	29 (8.6) : 308 (91.4)	5 (4.7) : 101 (95.3)	0.22**		AA : AC+CC	31 (89.4) : 298 (90.6)	8 (7.5) : 99 (92.5)	0.70**
AA+AG : GG	223 (65.4) : 118 (34.6)	62 (57.9) : 45 (42.1)	0.17**		AA+AG : GG	136 (40.4) : 201 (59.6)	49 (46.2) : 57 (53.8)	0.31**		AA+AC : CC	111 (33.7) : 218 (66.3)	34 (31.8) : 73 (68.2)	0.72**
IL1B-1473 (rs1143623 G>C)					IL6+3437 (rs2069840 C>G)					TNF-857 (rs1799724 C>T)
GG	34 (10.0)	11 (10.4)			CC	151 (44.5)	47 (44.3)			TT	11 (3.3)	0 (0.0)
GC	138 (40.6)	39 (36.8)			GC	150 (44.2)	47 (44.3)			TC	75 (22.3)	21 (20.0)
CC	168 (49.4)	56 (52.8)	0.78*		GG	38 (11.2)	12 (11.3)	0.99*		CC	250 (74.4)	84 (80.0)	0.13*
GG : GC+CC	34 (10.0) : 306 (90.0)	11 (10.4) : 95 (89.6)	0.86**		CC : CG+GG	151 (44.5) : 188 (55.5)	47 (44.3) : 59 (55.7)	0.99**		TT : CT+CC	11 (3.3) : 325 (96.7)	0 (0.0) : 105 (100.0)	0.07*
GG+GC : CC	172 (50.6) : 168 (49.4)	50 (47.2) : 56 (52.8)	0.58**		CC+CG : GG	301 (88.8) : 38 (11.2)	94 (88.7) : 12 (11.3)	0.99**		TT+CT : CC	86 (25.6) : 250 (74.4)	21 (20.0) : 84 (80.0)	0.30**
IL1B-3737 (rs4848306 G>A)					IL6+3331 (rs2069845 G>C)					TNF-308 ( G>A)
GG	122 (35.9)	43 (40.6)			GG	47 (13.9)	9 (8.5)			AA	2 (0.6)	1 (0.9)
GA	150 (44.1)	37 (34.9)			GC	131 (38.8)	55 (51.9)			AG	65 (19.2)	12 (11.3)
AA	68 (20.0)	26 (24.5)	0.24*		CC	160 (47.3)	42 (39.6)	0.04*		GG	271 (80.2)	93 (87.7)	0.14*
GG : GA+AA	122 (35.9) : 218 (64.1)	43 (40.6) : 63 (59.4)	0.42**		GG : GC+CC	47 (13.9) : 291 (86.1)	9 (8.5) : 97 (91.5)	0.18**		AA: AG+GG	2 (0.6) : 336 (99.4)	1 (0.9) : 105 (99.1)	0.56**
GG+GA : AA	272 (80.0) : 68 (20.0)	80 (75.5) : 26 (24.5)	0.34**		GG+GC : CC	178 (52.7) : 160 (47.3)	64 (60.4) : 42 (39.6)	0.18**		AA+AG : GG	67 (19.8) : 271 (80.2)	13 (12.3) : 93 (87.7)	0.08**
										TNF-238 (rs361525 G>A)
										AA	1 (0.3)	0 (0.0)
										AG	34 (10.2)	8 (7.5)
										GG	298 (89.5)	98 (92.5)	0.59*
										AA: AG+GG	1 (0.3) : 332 (99.7)	0 (0.0) : 106 (100.0)	0.99**
										AA+AG : GG	35 (10.5) : 298 (89.5)	8 (7.5) : 98 (92.5)	0.45**
*Pearson Chi-Square**Fisher's Exact Teste
