# Supplementary material for: Association Between Genetic Variants in TNF, IL6, and IL1B Genes and Severity of COVID-19: A Cross-Sectional Study of Patients from Southern Brazil
Source: Diagnostics (Basel). 2025 May 31;15(11):1403. doi: 10.3390/diagnostics15111403 (PMC12154427; doi:10.3390/diagnostics15111403)
Supplement: Supplementary file 1 [file diagnostics-15-01403-s001.zip › Supplementary table 3 - Genotypic frequencies and analysis of dominant and recessive models for variants in the IL1B, IL6 and TNF Gene [n = (_)]. (In relation to the death).xlsx]

## Sheet: Planilha1
Association Between Genetic Variants in TNF, IL6, and IL1B Genes and Severity of COVID-19: A Cross-Sectional Study of Patients from Southern Brazil Mariléa Furtado Feira1,2,3, Renan Cesar Sbruzzi1,2,3, Miriãn F Maciel-Fiuza1,2,3, Vitória Carolina Griebeler2,3, Tatiana Schaffer Gregianini4, Letícia Garay Martins5, Nathan Araujo Cadore1,2,3, Jose Artur Bogo Chies 1,3, Thayne Woycinck Kowalski1,2,6 …
Supplementary table 3: Genotypic frequencies and analysis of dominant and recessive models for variants in the IL1B, IL6 and TNF Gene [n = (%)]. (In relation to the death)
Genotypes	Non-Death n = (%)	Death n = (%)	p		Genotypes	Non-Death n = (%)	Death n = (%)	p		Genotypes	Non-UCI n = (%)	UCI n = (%)	p
-31 (rs1143627 C>T)					-174 (rs1800795 G>C)					-1031 (rs1799964 T>C)
TT	119 (35.3)	43 (35.0)			CC	29 (8.6)	9 (7.3)			CC	25 (7.5)	5 (4.8)
TC	154 (45.7)	52 (42.3)			CG	118 (35.1)	42 (33.9)			CT	112 (33.7)	33 (31.4)
CC	64 (19.0)	28 (22.8)	0.64*		GG	189 (56.3)	73 (58.9)	0.84*		TT	195 (58.7)	67 (63.8)	0.51*
TT : TC+CC	119 (35.3) : 218 (64.7)	43 (35.0) : 80 (65.0)	0.99**		CC : CG+GG	29 (8.6) : 307 (91.4)	9 (7.3) : 115 (92.7)	0.71**		CC : CT+TT	25 (7.5) : 307 (92.5)	5 (4.8) : 100 (95.2)	0.38**
TT+TC : CC	273 (81.0) : 64 (19.0)	95 (77.2) : 28 (22.8)	0.36**		CC+CG : GG	147 (43.8) : 189 (56.3)	51 (41.1) : 73 (58.9)	0.67**		CC+CT : TT	137 (41.3) : 195 (58.7)	38 (36.2) : 67 (63.8)	0.36**
-511 (rs16944 A>G)					+615 (rs2069832 A>G)					-863 (rs1800630 C>A)
AA	57 (16.9)	27 (22.0)			AA	27 (8.1)	8 (6.6)			AA	31 (89.4)	8 (7.5)
AG	159 (47.2)	50 (40.7)			AG	115 (34.4)	40 (33.1)			AC	80 (24.3)	26 (24.3)
GG	121 (35.9)	46 (37.4)	0.35*		GG	192 (57.5)	73 (60.3)	0.82*		CC	218 (66.3)	73 (68.2)	0.82*
AA : AG+GG	57 (16.9) : 280 (83.1)	27 (22.0) : 96 (78.0)	0.22**		AA : AG+GG	27 (8.1) : 307 (91.9)	8 (6.6) : 113 (93.4)	0.69**		AA : AC+CC	31 (89.4) : 298 (90.6)	8 (7.5) : 99 (92.5)	0.70**
AA+AG : GG	216 (64.1) : 121 (35.9)	77 (62.6) : 46 (37.4)	0.83**		AA+AG : GG	142 (42.5) : 192 (57.5)	48 (39.7) : 73 (60.3)	0.67**		AA+AC : CC	111 (33.7) : 218 (66.3)	34 (31.8) : 73 (68.2)	0.73**
-1473 (rs1143623 G>C)					+3437 (rs2069840 C>G)					-857 (rs1799724 C>T)
GG	35 (10.4)	13 (10.6)			CC	147 (43.9)	58 (47.5)			TT	11 (3.3)	0 (0.0)
GC	134 (40.0)	47 (38.2)			GC	153 (45.7)	47 (38.5)			TC	75 (22.3)	21 (20.0)
CC	166 (49.6)	63 (51.2)	0.95*		GG	35 (10.4)	17 (13.9)	0.32*		CC	250 (74.4)	84 (80.0)	0.13*
GG : GC+CC	35 (10.4) : 300 (89.6)	13 (10.6) : 110 (89.4)	0.99**		CC : CG+GG	147 (43.9) : 188 (56.1)	58 (47.5) : 64 (52.5)	0.52**		TT : CT+CC	11 (3.3) : 325 (96.7)	0 (0.0) : 105 (100.0)	0.07*
GG+GC : CC	169 (50.4) : 166 (49.6)	60 (48.8) : 63 (51.2)	0.83**		CC+CG : GG	300 (89.6) : 35 (10.4)	105 (86.1) : 17 (13.9)	0.32**		TT+CT : CC	86 (25.6) : 250 (74.4)	21 (20.0) : 84 (80.0)	0.30**
-3737 (rs4848306 G>A)					+3331 (rs2069845 G>C)					-308 (rs1800629 G>A)
GG	122 (36.4)	47 (38.2)			GG	43 (12.8)	14 (11.6)			AA	2 (0.6)	1 (0.9)
GA	143 (42.7)	50 (40.7)			GC	138 (41.2)	55 (45.5)			AG	65 (19.2)	12 (11.3)
AA	70 (20.9)	26 (21.1)	0.92*		CC	154 (46.0)	52 (43.0)	0.72*		GG	271 (80.2)	93 (87.7)	0.14*
GG : GA+AA	122 (36.4) : 213 (63.6)	47 (38.2) : 76 (61.8)	0.74**		GG : GC+CC	43 (12.8) : 292 (87.2)	14 (11.6) : 107 (88.4)	0.87**		AA: AG+GG	2 (0.6) : 336 (99.4)	1 (0.9) : 105 (99.1)	0.56**
GG+GA : AA	265 (79.1) : 70 (20.9)	97 (78.9) : 26 (21.1)	0.99**		GG+GC : CC	181 (54.0) : 154 (46.0)	69 57.0) : 52 (43.0)	0.59**		AA+AG : GG	67 (19.8) : 271 (80.2)	13 (12.3) : 93 (87.7)	0.08**
										-238 (rs361525 G>A)
										AA	1 (0.3)	0 (0.0)
										AG	34 (10.2)	8 (7.5)
										GG	298 (89.5)	98 (92.5)	0.59*
										AA: AG+GG	1 (0.3) : 332 (99.7)	0 (0.0) : 106 (100.0)	0.99**
										AA+AG : GG	35 (10.5) : 298 (89.5)	8 (7.5) : 98 (92.5)	0.45**
*Pearson Chi-Square**Fisher's Exact Teste
